# Supplementary material for: mtDNA nt13708A Variant Increases the Risk of Multiple Sclerosis
Source: PLoS One. 2008 Feb 13;3(2):e1530. doi: 10.1371/journal.pone.0001530 (PMC2217590; doi:10.1371/journal.pone.0001530)
Supplement: Table S1 — (0.02 MB XLS) [file pone.0001530.s001.xls]

## Sheet: Tabelle1
SNP	Allele	Gene	Forward primer	Reverse primer	Size of PCR product (bp)	Enzyme	Wildtype allele*	Mutatant allele*
1719	G/A	16S rRNA	accttactaccagacaacgcta	cattatgcagaaggtataggggtta	161	Nhe I	141, 20	161
4216	T/C	ND1Y-H	acgcactctcccctgaact	gagattgtaatgggtatggagagat	192	EcoR V	173, 20	192
9055	G/A	ATP6 A-T	catgcacctaattggaggc	tgttgtcgtgcaggtagagg	116	Hae II	96, 20	116
10398	A/G	ND3 T-A	ccctaccatgagccctacaa	tgtaaatgaggggcatttgg	207	Dde I	80, 127	80, 77, 50
13708	G/A	ND5 A-E	aagcgcctatagcactcgaa	agagggggattgttgtttgg	197	Mva I	82, 115	197
16189	T/C	D-loop	tacattactgccagccacca	gtggctttggagttgcagtt	163	Mnl I	92+36+35 or 92+61	36+127 or 161
16223	C/T	D-loop	tacattactgccagccacca	gtggctttggagttgcagtt	163	Mnl I	37+35+92 or 36+127	92+ 61 or 161
Note: 1: * the size (bp) of the PCR product after digestion. Mismatched nucleotide used for introducing the restriction endonuclease sites are underlined.
